# Supplementary material for: Protocol for in vivo two-photon calcium imaging of the Drosophila brain
Source: STAR Protoc. 2025 Nov 8;6(4):104194. doi: 10.1016/j.xpro.2025.104194 (PMC12648594; doi:10.1016/j.xpro.2025.104194)
Supplement: Data S2. The algorithms used to analyze the GCaMP signals with MATLAB, related to step 16 [file mmc2.zip]

Archive with 5 entries (4 files):
- code/
- code/getF_ymli.m
- code/load1p.m
- code/m_fiber.m
- code/ReadImageJROI.m
