# Supplementary material for: Protocol for in vivo two-photon calcium imaging of the Drosophila brain
Source: STAR Protoc. 2025 Nov 8;6(4):104194. doi: 10.1016/j.xpro.2025.104194 (PMC12648594; doi:10.1016/j.xpro.2025.104194)
Supplement: Data S2. The algorithms used to analyze the GCaMP signals with MATLAB, related to step 16 [file mmc2.zip › code/getF_ymli.m]

function FG = getF_ymli( G, roi )
%UNTITLED2 Summary of this function goes here
%   Detailed explanation goes here
nROI=length(roi);
nR=length(G(1,1,:));
xR=length(G(:,1,1));
yR = length(G(1, :, 1));
FG=zeros(nROI,nR); 

if nROI>1
   for r =1:nROI
    
        bw=poly2mask(roi{r}.mnCoordinates(:,1),roi{r}.mnCoordinates(:,2),xR,yR);
        bw=uint16(bw);

        for j=1:nR        
            bj=G(:,:,j);
            bj=uint16(bj);
            bj=bj.*bw;
            bj=sum(bj(:))/sum(bw(:));
            FG(r,j)=bj;     
        end
   end

else
   
bw = poly2mask(roi.mnCoordinates(:,1),roi.mnCoordinates(:,2),xR,yR);
bw = uint16(bw);

 for j=1:nR        
        bj=G(:,:,j);
        bj=uint16(bj);
        bj=bj.*bw;
        bj=sum(bj(:))/sum(bw(:));
        FG(j)=bj;
 end


end
