# Supplementary material for: Protocol for in vivo two-photon calcium imaging of the Drosophila brain
Source: STAR Protoc. 2025 Nov 8;6(4):104194. doi: 10.1016/j.xpro.2025.104194 (PMC12648594; doi:10.1016/j.xpro.2025.104194)
Supplement: Data S2. The algorithms used to analyze the GCaMP signals with MATLAB, related to step 16 [file mmc2.zip › code/load1p.m]

function data = load1p(pathdef, para)

% data = load1p(pathdef, para)
% Last revised H. Li Oct 25 2010

if (nargin == 0)
    [FileName,PathName] = uigetfile('*.tif','Select the TIF file','D:\DATA\PN-KC\Registered\');
    path=strcat(PathName,FileName);
end
if (nargin == 1)
    [FileName,PathName] = uigetfile('*.tif','Select the TIF file',pathdef);
    path=strcat(PathName,FileName);
end
if (nargin == 2)
    if strcmp(para,'nodlg')
        path=pathdef;
    end
end

INFO=imfinfo(path);
j=numel(INFO);
x=INFO(1).Width;
y=INFO(1).Height;    

%     example=imread(path,1);
%     [y x]=size(example);
%     j=fileno;

data=zeros(y,x,j,'double');

handle=waitbar(0,'Loading image');
for i=1:j
%   Only after R2009a, elsewise use the following line
%     data(:,:,i)=imread(path,i);
    data(:,:,i)=imread(path,i,'Info',INFO);
    waitbar(i/j,handle);
end
close(handle);
disp(path);

return
