# Supplementary material for: Protocol for in vivo two-photon calcium imaging of the Drosophila brain
Source: STAR Protoc. 2025 Nov 8;6(4):104194. doi: 10.1016/j.xpro.2025.104194 (PMC12648594; doi:10.1016/j.xpro.2025.104194)
Supplement: Data S2. The algorithms used to analyze the GCaMP signals with MATLAB, related to step 16 [file mmc2.zip › code/m_fiber.m]

 

%%  load roi, ¼ÆËãdFF,  for ¶à±ßÐÎµÄroi 
  file_path = 'F:\DATA\calcium imaging\2025\20250110\post\';
  file = 'fly5-R19B09-vGlutSNFR-mtd 5%sucrose.oib.tif';
  im = load1p([file_path,file]);
  im = double(im);

  t_on = [11,31,51];
  t_off = [20,40,60];

    try
        rois_R = ReadImageJROI([file_path, file(1:end-4), '.roi']);
    catch
        rois_R = ReadImageJROI([file_path, file(1:end-4), '.zip']);
    end
    
 [~,roin] = size(rois_R);
 F_R = getF_ymli(im, rois_R); 
      
 F_on_base = F_R(:,t_on - 5:t_on - 1);           
 F_on_base_mean = mean(F_on_base,2);     
 F_on_base_rep = repmat(F_on_base_mean, 1, size(F_R, 2));
 dFF_R = (F_R - F_on_base_rep)./ F_on_base_rep; 

 figure;
 for i = 1:roin
     plot(dFF_R(i,:),'LineWidth',1);
     hold on;
 end    
 h = gca; a = get(h,'YLim');
 hold on;
y = [a(1) a(1) a(2) a(2)];
for i=1:length(t_on)
    x = [t_on(i)-1 t_off(i) t_off(i) t_on(i)-1];
    patch(x,y,[.7 .3 .3],'EdgeColor','none','facealpha',0.2);  %Í¸Ã÷¶È0.2
end
ylabel('dF/F','FontSize',16);
box off;
% % title(file(1:end-4)); 

 save([file_path,file(1:end-8)],'t_on','t_off','dFF_R','rois_R','F_R');
%  savefig([file_path,file(1:end-8)]);
end
